# Supplementary material for: Treatment of Coking Wastewater Using Hydrodynamic Cavitation Coupled with Fenton Oxidation Process
Source: Molecules. 2024 Feb 28;29(5):1057. doi: 10.3390/molecules29051057 (PMC10935391; doi:10.3390/molecules29051057)
Supplement: Supplementary file 1 [file molecules-29-01057-s001.zip]

Archive with 1 entries (1 files):
- molecules-2696679-supplementary.pdf
